# Supplementary material for: Optimized Transcriptional Signature for Evaluation of MEK/ERK Pathway Baseline Activity and Long-Term Modulations in Ovarian Cancer
Source: Int J Mol Sci. 2022 Nov 1;23(21):13365. doi: 10.3390/ijms232113365 (PMC9654336; doi:10.3390/ijms232113365)
Supplement: Supplementary file 1 [file ijms-23-13365-s001.zip]

Archive with 1 entries (1 files):
- ijms-1915391-supplementary.pdf
